# Supplementary material for: Saringosterol from Sargassum fusiforme Modulates Cholesterol Metabolism and Alleviates Atherosclerosis in ApoE-Deficient Mice
Source: Mar Drugs. 2021 Aug 26;19(9):485. doi: 10.3390/md19090485 (PMC8466875; doi:10.3390/md19090485)
Supplement: Supplementary file 1 [file marinedrugs-19-00485-s001.zip]

Archive with 1 entries (1 files):
- marinedrugs-1349901-supplementary.pdf
